# Supplementary material for: Immunoproteasome and Non-Covalent Inhibition: Exploration by Advanced Molecular Dynamics and Docking Methods
Source: Molecules. 2021 Jul 2;26(13):4046. doi: 10.3390/molecules26134046 (PMC8271555; doi:10.3390/molecules26134046)
Supplement: Supplementary file 1 [file molecules-26-04046-s001.zip]

Archive with 1 entries (1 files):
- molecules-1248231-supplementary.pdf
